# Supplementary material for: Unrecognized extensive charge of microbial gas in the Junggar basin
Source: Sci Rep. 2024 May 25;14:11996. doi: 10.1038/s41598-024-62706-8 (PMC11127963; doi:10.1038/s41598-024-62706-8)
Supplement: Supplementary file 1 — Supplementary Table S1. [file 41598_2024_62706_MOESM1_ESM.xlsx]

## Sheet: Supplementary material
Supplementary Table S1. The difference between the carbon isotope value of methane in pure thermogenic gas and that of natural methane data of natural gas from the Junggar Basin
Area	Well	Formation	Depth (m)	Gas chemical compositions (%)							Dryness Coefficient	C1/(C2+C3)	δ13C (‰,VPDB)					δ2H (‰,VSMOW)					Δδ13C2-1	△δ13CC1, t - C1, m	Ref.
				C1	C2	C3	C4	C5	N2	CO2			C1	C2	C3	C4	CO2	δ2H C1	δ2H C2	δ2H C3	δ2H iC4	δ2H nC4
Zhongguai uplift	Guai5	P2x	3116-3126	93.61	2.1	0.71			2.61	0.27	0.970857	33.3132	-39.6	-26.79	-24.37	-26.81							12.81	5.69235	This study
	Guai16	J1s	1534-1838	94.59	0.23				5.03		0.997574	411.261	-56	-25.63									30.37
	K76	P2w	2964.6	91.52	4.78	1.76			0.82		0.93	13.9939	-40.5	-29.8	-30.5	-29.3							10.7	12.7588
	K116	C	524-550	94.04	2.34	1.5	0.77	0.1	1.148	0.03	0.952304	24.4896	-49.13	-31.94	-30.73	-29.74							17.19	13.6312
	Che82	J1b		95.79	1.79	0.3	1.08		0.24		0.97	45.8325	-44.1	-26.6									17.5
	CP701	J1b		92.32	1.7	0.27	0.46		2		0.98	46.8629	-42.3	-27.8	-25.1								14.5	6.55882
	K78	P2w	3264	92.89	3.37	1.12			1.99		0.95	20.6882	-35.7	-28.2	-28.6	-28.4							7.5	8.67647	Tao et al.12
	K79	P2w	3521	94.08	2.46	0.85			1.76		0.97	28.423	-37.4	-29.1	-29.4	-28.3							8.3	9.18235
	K009	P2w	3408	88.48	4.6	2.22			1.55		0.93	12.9736	-37.3	-29.7	-28	-29.4							7.6	2.6
	K108	C	546	88.61	3.26	2.79	2.34	1.08	0.89	0.22	0.9	14.6463	-45.2	-30.3	-29.3	-30.1							14.9	11.9588
	K110	C	456	74.44	8.31	7.24	5.45	1.94	1.24	0.33	0.76	4.78714	-45.8	-30.1	-27.7	-29.4							15.7	8.64118
	K112	C	520	69.98	11.31	9.12	6.31	2.09	0.19	0.13	0.71	3.42535	-43.2	-31.2	-28.9	-29.1							12	5.23529
	K113	C	980	96.11	1.2	0.17	0.26	0.03	1.97	0.18	0.98	70.1533	-42.7	-33.2	-26.9	-22.3							9.5	-9.02941
	K116	C	524	95.28	2	1.16	0.62	0.16	0.57	0.13	0.96	30.1519	-49.1	-31.9	-30.7	-29.7							17.2	13.6706
	K120	C	516	92.3	3.41	1.22	0.56	0.15	1.99	0.29	0.95	19.9352	-45.7	-32.2	-31.1	-29.6							13.5	10.2647
	K127	C	870	84.85	6.96	3.29	2.18	0.94	1.03	0.05	0.86	8.27805	-39.2	-29.8	-28.9	-29							9.4	6.75294
Wu-Xia fault	FC1	P1f	3855	69.89	5.52	2.56	1.45	1.65	11.5	4.04	0.86	8.64975	-52.7	-37.5	-34	-33.6							15.2	4.90588	This study
	W27	P2x	2311	89.81	3.13	2.11			0.23	1.92	0.94	17.1393	-48.9	-35.4	-32.9	-31.9							13.5	6.14706
	F501	P1f	972	78.36	6.65	5.88	3.54	1.75	2.5		0.81	6.25379	-53	-40.9	-37.7	-34.6							12.1	2.68824
	FN2-1	P1f	4037.8	83.96	6.96	2.96			4.49		0.89	8.46371	-52.5	-39.6	-35	-33.2							12.9	-0.629412
	FN5-1	P1f	4394.2	75.24	11.27	6.91	3.44	1.46	0.61	0.16	0.77	4.13861	-54.4	-38.6	-35.1	-33.5							15.8	5.50588
	FN2-2	P1f	4037.8	83.25	5.39	2.22			7.66		0.92	10.9396	-41.4	-25.1	-22	-24.3							16.3	7.18235
	FN5-2	P1f	4418	64.68	10.2	7.21	4.38	3.28	2.02	0.35	0.72	3.71511	-54.2	-37.9	-34.5	-36.8							16.3	6.3
	W2	T2k	795	90.8	2.26	1.31	1.02	0.61	3.21	0.14	0.95	25.4342	-45.4	-31.7	-30	-29.7							13.7	8.7	Tao et al.12
	W5	T2k	967.5	89.19	3.15	1.84	1.68	0.82	1.95	0.74	0.92	17.8737	-44.8	-31.2	-28.3	-29							13.6	5.07059
	W33	T2k	749	94.47	1.54	0.65	0.35	0.12	1.95	0.85	0.97	43.137	-45.1	-31.9	-29.9	-29.8							13.2	7.31765
	X91-H	T1b	2796	74.24	7.52	4.35	3.52	1.65	6.95	0.43	0.81	6.25442	-44.5	-33.6	-32.1	-30.3							10.9	6.48824
	X93	T1b	2712	90.38	3.08	0.94	0.86	0.42	2.49	1.35	0.94	22.4826	-42	-28.3	-27	-26.8							13.7	9.87647
	X94	T1b	2835	91.02	2.7	0.85	0.97	0.76	1.88	0.77	0.95	25.6394	-42	-27.4	-26.7	-26.5							14.6	12.5412
	FN052	P2x	2205.5	74.11	4.61	3.34	2.8	2.5	2.25	4.19	0.85	9.32201	-46.3	-34.5	-31.2	-34.2							11.8	2.09412
	W35	P2x	2152	80.9	7.6	3.63	2.07	0.93	4.15	0.28	0.85	7.20392	-49.2	-35	-33.5								14.2	9.78824
	W35	P2x	2778	76.51	9.48	4.99	2.75	1.1	3.94	0.53	0.81	5.28749	-47.6	-32.1	-29.4								15.5	7.55882
	W35	P2x	2927	73.4	9.75	5.6	3.16	1.38	4.93	0.44	0.79	4.78176	-48.4	-32.3	-29.2								16.1	6.98235
	F7	P1f	3153.5	79.83	4.51	2.1			11.53		0.92	12.0772	-43.3	-34.5	-32.8								8.8	3.8
	F7	P1f	3153.5	81.84	4.91	2.07			9.69		0.92	11.7249	-42.9	-33.4	-31.3								9.5	3.32353
	F7	P1f	3153.5	94.6	3.91	0.43			0.39		0.96	21.7972	-37	-30.5	-25.6								6.5	-7.91176
	Fc1	P1f	4193.9	88.22	5.28	2.08	1.49	0.64	1.47	0.22	0.9	11.9864	-50.2	-32.8	-31.9	-30.2							17.4	14.7529
	FN2	P1f	4037.8	82.06	8.98	3.99			2.71		0.86	6.32691	-51.5	-38.7	-34.5	-31.8							12.8	0.447059
	FN2	P1f	4037.8	81.84	4.91	2.07			9.69		0.92	11.7249	-47.1	-34.3	-27.8	-21.3							12.8	-6.31765
	FN7	P1f	4296	77.13	11	4.97	2.36	1.04	2.68		0.8	4.82968	-52.1	-37.3	-35.1	-34							14.8	8.32941
	X69	P1f	1468	93.78	2.5	0.68			2.19	0.03	0.97	29.4906	-41	-28.9	-27.6	-27.3							12.1	8.27647
	X72	P1f	4808	81.56	6.48	3.31	2.7	1.6	3.39	0.03	0.85	8.33095	-46.4	-32.9	-31.8	-31.3							13.5	10.2647
Mahu sag	M18	T1b	3854	86.08	5.23	2.29	2.14	0.76	2.19	0.78	0.892021	11.4468	-42.8	-30.8	-28.6	-27.7							12	5.52941	This study
	M6	T1b	3880	84.38	6.23	3.1	3.39	1.56	0.7	0.09	0.86	9.04394	-46.8	-31.9	-28.7	-28.7							14.9	5.48824
	AH011	T1b	3848	85.93	5.06	2.18	2.06	0.89	3.14	0.22	0.89	11.8688	-43.1	-31	-29.2	-28.3							12.1	6.80588
	M601	T1b	3893	88.53	4.27	1.29	0.89	0.32	4.42	0.1	0.93	15.9227	-43.4	-31	-28.8		-23.7	-169.7	-188.2	-181.6	-214.8	-181	12.4	5.92941
	M603	T1b	3883	88.1	0.98	0.34	0.26	0.11	9.09	1.06	0.98	66.7424	-41.1	-30.7	-31.3		-20.3	-151.2	-182.4	-170.8			10.4	12.1647
	MD53	T1b	3860	86.14	4.99	2.02	1.92	0.85	3.16	0.5	0.9	12.2882	-42.4	-32.5	-31.9		-20.9	-160.3	-189	-170.9	-204.3	-184.6	9.9	8.13529
	MD41	T1b	3854	79.93	7.31	3.22	2.38	0.84	4.73	1.24	0.85	7.59069	-37.1	-31.7	-30.4		-23.8	-157.6	-183	-174.1	-205.8	-175.8	5.4	-3.94118	Kang et al.26
	MD42	T1b	3838	78.92	8.22	3.4	2.33	0.62	6.02	0.29	0.84	6.79174	-38.9	-30.5	-30.3		-21.1	-154.6	-183.8	-185.1	-207.7	-180.6	8.4	7.81176
	MD51	T1b	3871	79.81	8.11	4.26	3.2	0.95	3.07	0.25	0.83	6.4519	-41.4	-32.6	-34.1		-29.4	-166.3	-187.5	-181.3	-208.5	-188	8.8	13.2118
	MD52	T1b	3882	73.32	8.44	5.46	4.94	1.47	5.32	0.56	0.78	5.27482	-42	-33.3	-32.3		-25.7	-169.5	-192.3	-180.4	-213	-189	8.7	5.75882
	MD57	T1b	3866	86.51	6.4	2.35	1.59	0.47	2.24	0.27	0.89	9.88686	-41.1	-29	-27.4		-24.1	-167.7	-186.6	-182.9	-204.3	-173.1	12.1	7.39412
	MD59	T1b	3875	89.91	4.44	1.38	0.94	0.33	2.66	0.14	0.93	15.4485	-41.4	-31.2	-28.3		-23.5	-159.7	-186.2	-172.1	-206.4	-177.2	10.2	1.67059
	MD61	T1b	3863	85.35	5.49	2.24	1.99	0.68	3.2	0.82	0.89	11.0414	-41.9	-31.4	-30.2		-20.1	-162.4	-190.1	-182.7	-211.2	-191.5	10.5	6.97059
	M18-2	T1b	3854	87.34	4.3	1.78	1.52	0.61	3.15	0.87	0.91	14.3651	-43	-30.8	-28.7	-27.5							12.2	6.02353	Hu et al.17
	M13	T1b	3106	92.18	3.04	0.83	0.64	0.32	2.56	0.12	0.95	23.8191	-42.9	-29.2	-27.4	-26.4							13.7	8.40588
	M134	T1b	3169	89.9	3.18	1.01	1.06	0.71	3.02	0.32	0.94	21.4558	-42	-27.5	-27.2	-26							14.5	13.6176
	MH1	T1b	3310	79.52	8.91	3.38	1.6	0.42	5.52	0.21	0.85	6.4703	-46	-30.8	-29.7	-28.8							15.2	11.9647
	AH013	T1b	3798	70.23	7.7	5.23	5.13	2	6.47	1.46	0.78	5.43155	-40.4	-31.4	-30.2	-29.4							9	5.47059
	AH1	T1b	3848	70.65	7.99	5.2	5.51	2.47	4.8	1.87	0.77	5.35633	-39.3	-30.9	-29.5	-29							8.4	4.28235
	M139	T1b	3261	90.39	2.82	0.79	0.79	0.5	3.82	0.37	0.95	25.0388	-43.6	-29.5	-27.6	-26.5							14.1	8.51176
	M154	T1b	3026	92.74	2.84	0.83	0.82	0.54	1.38	0.43	0.95	25.2698	-43.3	-28.8	-27.7	-28.6							14.5	11.2647
	M2-1	T1b	3425	84.75	6.81	3.12			2.09		0.9	8.53474	-46.9	-31.3	-28.5	-27.8							15.6	7.36471
	M2-2	P2w	3561	77.5	8.74	4.68			2.23		0.85	5.77496	-48.8	-29.7	-30.3	-30							19.1	20.8647
	M006	P2w	3544	83.4	5.18	1.85	1.32	0.56	7.24	0.1	0.9	11.8634	-47.8	-30.5	-29.5	-29.1							17.3	14.3588
Luliang area	L9	K1tg	1186–1192	93.54	3.34	0.44			1.96		0.96	24.746	-50.1	-28	-14.8	-19							22.1	16.7235	This study
	L103	K1tg	1227.5–1230	94.99	0.14	0			4.79	0.08	1	678.5	-54.8	-24.5									30.3
	L9	K1tg	960–962	94.34	0.1	0.02			4.69	0.85	1	786.167	-49.9	-26.7									23.2		Cao et al.30
	L102	K1tg	1010–1014	95.89	0.09	0.04			3.55	0.43	1	737.615	-49	-26.3	-28.3								22.7	28.5824
	L113	K1tg	1831.5–1835	91.67	2.29	0.69	0.54	0.22	3.95	0.44	0.96	30.7617	-46	-25.5	-17.8	-24.7							20.5	-2.14706
	L12	J2x	2038–2044	81.8	3.66	2.62	3.22	1.17	2.9	3.69	0.88	13.0255	-52.8	-32.4	-24.7	-26.7							20.4	-2.24706
	L16	J2x	2040–2041.5	85.36	3.83	1.7	1.14	0.34	7.05	0.43	0.92	15.4358	-43.2	-26.3	-25.1	-26.1							16.9	13.3706
Beisantai uplift	T15	J3q	2011-2032.5	97.03							0.98		-50.7	-28.4									22.3		This study
	T10	J3q	2023-2046	98.34							0.99		-51.4	-31.4									20
	T16	J3q	1920.5-1974	96.54							0.98		-49.8	-28.7									21.1
	T10	J3q	1983-1991	96.52							0.99		-46.5	-26.7									19.8		Lu et al.54
	T10	J3q	2096.5-2110	97.06							0.99		-45.7	-30.1									15.6
	T16	J3q	2128-2136	95.92							0.98		-46.2	-32.3									13.9
	T19	J3q	1712-1724	95.51							0.97		-47.4	-31.4									16
	T25	J3q	2049-2077	91.51							0.95		-47.1	-32.5									14.6
	T25	J3q	2029-2042	97.53							0.99		-46.3	-33.1									13.2

## Sheet: Sheet1
Well	Formation	Depth (m)	Gas chemical compositions (%)							Dryness Coefficient	C1/ (C2+C3)	δ13C‰ (VPDB)				△δ13C1 (C1, t - C1, m)	Ref
			C1	C2	C3	C4	C5	N2	CO2			C1	C2	C3	C4
G6	J1s	1534-1838	94.59	0.23	0	0	0	5.03	0	0.997574	411.261	-56	-25.63	/	/	/	This study
G20	J1s	3020-3026	72.56	8.68	5.84	4.53	1.07	7.042	0.231	0.782909	4.99725	-37.8	-26.64	-25.83	-26.31	8.77765
BQ1	P1f	4724	77.99	9.34	5.35	3.2	1.53	1.19	0.08	0.8	5.30905	-52.8	-36.2	-32.7	-31.7	6.30588
B18	C	1712	76.33	10.08	4.92	2.8	1.18	3.73	0.03	0.8	5.08867	-47.9	-33.3	-31.3	-31.7	8.71765
W35	P2x	2152	80.9	7.6	3.63	2.07	0.93	4.15	0.28	0.85	7.20392	-49.2	-35	-33.5	/	9.78824
FC1	P1f	3855	69.89	5.52	2.56	1.45	1.65	11.5	4.04	0.86	8.64975	-52.7	-37.5	-34	-33.6	4.90588
M18	T1b	3854	86.08	5.23	2.29	2.14	0.76	2.19	0.78	0.892021	11.4468	-42.8	-30.8	-28.6	-27.7	5.52941
M6	T1b	3880	84.38	6.23	3.1	3.39	1.56	0.7	0.09	0.86	9.04394	-46.8	-31.9	-28.7	-28.7	5.48824
MH1	T1b	3310	79.52	8.91	3.38	1.6	0.42	5.52	0.21	0.85	6.4703	-46	-30.8	-29.7	-28.8	11.9647
AH011	T1b	3848	85.93	5.06	2.18	2.06	0.89	3.14	0.22	0.89	11.8688	-43.1	-31	-29.2	-28.3	6.80588
L9	K1tg	1186–1192	93.54	3.34	0.44	0	0	1.96	0	0.96	24.746	-50.1	-28	-14.8	-19	-16.7235
XY3	J1s	2686–2692	85.5	5.49	1.57	0.99	0.49	5.33	0.54	0.91	12.1105	-34.7	-26.3	-25.6	-26	6.34118
J001	J2x	2780–2782	88.97	3.07	1.16	0.98	0.38	5.1	0.15	0.94	21.0331	-40.7	-25.3	-24.6	-25.3	13.3412
SN34	K1tg	2136.5	72.5	1.52	1.32	1.16	0.37	22.53	0.2	0.94	25.5282	-35.2	-23.8	-24.5	/	13.4588
S006	C	4373	88.82	3.7	1.07	1.08	0.54	4.35	0.21	0.93	18.6205	-41.6	-28.7	-25.9	-25.4	4.66471
LN1	J1s	3168–3175	78.78	4.91	4.4	5.05	1.3	4.72	0.7	0.83	8.46187	-34.7	-27.4	-26.8	-27	5.53529
M101	J1s	4173–4176	89.51	4.25	1.47	0.84	0.24	2.95	0.62	0.93	15.6486	-36.6	-27.2	-26.7	-26.8	7.92941
D15	K1tg	1477	80.81	4.6	2.1	3.78	1.45	5.92	0.11	0.871361	12.0612	-44.9	-25.7	-22.9	-24	10.9647
S16	P2p	322-326.5	79.49	0	0	0	0	20.33	0.18	1	/	-60.7	/	/	/	/
Z7	P2p	501	72.43	0	0	0	0	27.02	0.55	1	/	-54.6	/	/	/	/
Q1	J1b	1593-1596.5	88.07	2.94	0.9	0.54	0.15	6.95	0.3	0.95	22.9349	-48.4	-24.5	-21.2	-21.3	/
G3	P2w	4610-4634	93.82	1.93	0.72	0.66	0.27	2.21	0.07	0.963244	35.4038	-31.58	-26.61	-26.54	-26.48	4.76412	1
G5	P2x	3116-3126	93.61	2.1	0.71	0	0	2.61	0.27	0.970857	33.3132	-39.6	-26.79	-24.37	-26.81	5.69235
G9	P1j	3737	90.91	4.02	0.96	0.56	0.24	2.992	0.316	0.940221	18.255	-40.72	-28.76	-28.27	-27.99	10.5188
K82	P1j	4084	74.9	11.01	4.49	/	/	4.59	0.52	0.83	4.83226	-29.7	-23	-20.1	-20	1.82
K009	P2w	3408	88.48	4.6	2.22	/	/	1.55	/	0.93	12.9736	-37.3	-29.7	-28	-29.4	2.6
K110	C	456-476	74.13	8.75	7.84	5.66	2	1.395	0.144	0.753507	4.46835	-45.83	-30.07	-27.67	-29.37	8.70118
K112	C	520-540	87.23	3.94	2.63	2.01	1.2	2.797	0.053	0.899186	13.277	-43.23	-31.16	-28.89	-29.11	5.39353
K116	C	524-550	94.04	2.34	1.5	0.77	0.1	1.148	0.03	0.952304	24.4896	-49.13	-31.94	-30.73	-29.74	13.6312
K92	C	524-550	87.26	5.42	2.4	1.25	0.25	3.186	0.164	0.9035	11.1586	-40.93	-30.4	-29	-28.29	6.41235
M2	T1b	3425	84.75	6.81	3.12	/	/	2.09	/	0.9035	8.53474	-46.9	-31.3	-28.5	-27.8	15.6
M134	T1b	3169	89.9	3.18	1.01	1.06	0.71	3.02	0.32	0.94	21.4558	-42	-27.5	-27.2	-26	14.5
M139	T1b	3261	90.39	2.82	0.79	0.79	0.5	3.82	0.37	0.95	25.0388	-43.6	-29.5	-27.6	-26.5	14.1
M154	T1b	3026	92.74	2.84	0.83	0.82	0.54	1.38	0.43	0.95	25.2698	-43.3	-28.8	-27.7	-28.6	11.2647
AH013	T1b	3798	70.23	7.7	5.23	5.13	2	6.47	1.46	0.78	5.43155	-40.4	-31.4	-30.2	-29.4	5.47059
Q002	J1b	1574-1579	90.22	2.7	0.83	0.34	0.04	5.49	0.38	0.958462	25.5581	-34.8	-24	-21.6	-21	3.74118	2
Q1	J1s	1252-1260.5	87.04	3.32	1.12	0.5	0.15	7.4	0.3	0.944752	19.6036	-35.8	-23.7	-22.6	-22.3	8.9
Q6	J1b	1772-1780	86.6	4.66	1.7	0.59	0.18	5.63	0	0.92393	13.6164	-34.9	-31.6	-27.9	-26.9	-7.58235
Q6	C	2218-2232	91.52	3.33	0.92	0.36	0.14	3.06	0	0.95	21.5341	-35	-32.7	-27.7	/	-12.4
D20	K1tg	1388-1396	94.98	1.96	0.79	0.57	0.13	0.93	0	0.96495	34.5382	-43.6	-25.1	-18.9	-21.1	0.264706
L113	K1tg	1831.5–1835	91.67	2.29	0.69	0.54	0.22	3.95	0.44	0.96	30.7617	-46	-25.5	-17.8	-24.7	-2.14706	3
L12	J2x	2038–2044	81.8	3.66	2.62	3.22	1.17	2.9	3.69	0.88	13.0255	-52.8	-32.4	-24.7	-26.7	-2.24706
L16	J2x	2040–2041.5	85.36	3.83	1.7	1.14	0.34	7.05	0.43	0.92	15.4358	-43.2	-26.3	-25.1	-26.1	13.3706
XY3	J1s	2686–2692	85.5	5.49	1.57	0.99	0.49	5.33	0.54	0.91	12.1105	-34.7	-26.3	-25.6	-26	6.34118
J001	J2x	2780–2782	88.97	3.07	1.16	0.98	0.38	5.1	0.15	0.94	21.0331	-40.7	-25.3	-24.6	-25.3	13.3412
J003	J1s	2906.5–2915.5	87.91	4.74	1.44	0.79	0.58	4	0.53	0.92	14.2249	-40.2	-26.8	-25.9	-26.2	10.7529
J004	J2t	2543–2555	87.7	5.69	2.06	1.08	0.28	2.88	0.12	0.91	11.3161	-33.1	-25.7	-23.4	-24.9	0.635294
SN30	K1tg	1875–1877	84.3	3.09	0.33	0.58	0.26	6.28	4.29	0.95	24.6491	-37.6	-25.5	-16.4	-26	-14.6647
S107	K1tg	2349–2352	89.99	3.92	1.4	0.93	0.44	2.55	0.09	0.93	16.9154	-36.2	-26.2	-25.2	-26.2	7.05882
SN31	K1tg	2606–2621	85.24	6.46	3.1	2.24	0.73	1.73	0.05	0.87	8.91632	-34.8	-26.6	-25.6	-26.4	5.25882
S301	K1tg	2646.5–2659	83.11	7.01	3.15	2.19	0.66	3.33	0.06	0.86	8.18012	-35	-26.3	-24.9	-23.2	4.58235
S308	K1tg	2709–2716	90.61	3.9	1.33	0.82	0.25	2.2	0.65	0.93	17.325	-33.5	-25.2	-24.3	-25	5.65294
SN42	K1tg	1623–1625	87.07	5.04	1.72	1.1	0.32	4.29	0.19	0.91	12.8802	-36.5	-25.6	-22.4	-23.6	1.48824
SN49	K1tg	2773–2775.5	90.51	3.93	1.39	0.9	0.35	1.85	0.63	0.93	17.0132	-35.3	-26.1	-24.6	-25.7	4.78824
SN44	K1tg	2861.5–2864	88.33	4.9	1.92	1.2	0.37	2.58	0.36	0.91	12.9516	-35.1	-26.4	-24.6	-26.1	3.40588
S007	C	4397–4420	71.36	5.32	4.36	4.55	1.78	11.95	0.09	0.82	7.3719	-40.6	-30.2	-26.9	-26.8	0.694118
S015	J1s	3198–3202	75.1	9.11	4.04	4.04	1.49	4.68	1.07	0.8	5.71103	-42.5	-29.3	-26.9	-26.5	6.14118
SX1	C	4460–4486	77.25	7.92	3.73	3.7	1.55	5.49	0.37	0.82	6.6309	-35.4	-27.5	-26.6	-26.4	5.25294
SX8	J1s	3382–3385	84.04	7.61	2.98	1.97	0.77	1.25	0.63	0.86	7.93579	-34.4	-26.1	-24.7	-25.6	4.18235
SX14	J1s	3483–3486	75.41	8.45	4.72	3.45	1.4	3.63	0.82	0.81	5.72589	-37	-27.8	-27.2	-28	7.43529
SD2	K1tg	2679–2683	55.32	14.94	19.99	8.41	1.3	0	0.01	0.55	1.58374	-35.7	-26.5	-24.5	-24.9	3.31765
SD10	C	3441.9–3590.5	36.89	16.27	10.04	9.67	4.8	19.2	0.18	0.47	1.40213	-32	-26.6	-24.4	-25.8	-1.07059
SN1	C	3291.21–3330	81.45	3.03	0.52	0.33	0	14.7	0	0.95	22.9437	-30.4	-27.4	-26.4	-25.2	0.0588235
LD1	C	4161–4176	93.82	1.82	0.46	0.27	0.07	3.37	0.16	0.97	41.1491	-31.9	-27	-26	-26.1	1.95882
MB2	J1s	3872–3889	91.56	3.4	1.13	0.64	0.23	2.81	0.07	0.94	20.2119	-35.7	-26.8	-26.2	-26.4	7.13529
MB5	J1s	3726.2	89.21	4.46	1.12	0.81	0.23	3.96	0.22	0.93	15.9875	-35.6	-27.4	-26.2	-26.5	4.67059
MB9	J1s	3756–3766.5	90.57	4.42	1.37	0.97	0.5	1.82	0.35	0.93	15.6425	-42.9	-27.1	-25.7	-26	11.6824
MB11	J1s	3707.5–3714	84.98	6.69	3.01	1.93	0.75	1.31	0.82	0.87	8.76082	-37.1	-28.2	-26.8	-26.7	4.78235
M003	J1s	3899–3910	89.31	4.58	1.31	0.64	0.18	3.39	0.6	0.93	15.163	-37.8	-26.6	-24.7	-23.6	5.61176
M005	J1s	3886–3894.5	86.76	6.41	2.38	1.59	0.08	2.36	0.42	0.89	9.87031	-44.1	-30.2	-27.7	-27.4	6.54706
M006	J1s	3758.5–3760	85.84	6.38	2.71	1.95	0.66	2.01	0.45	0.88	9.44334	-39.5	-28.2	-28	-27.3	10.7118
M108	J1s	4176–4182	89.66	3.53	1.1	0.75	0.37	2.74	0.3	0.94	19.365	-35.3	-25.7	-25.3	-25.8	8.42353
M109	J1s	4180–4190	91.97	4.16	1.1	0.5	0.12	1.81	0.22	0.94	17.4848	-39	-24.7	-23.6	/	11.0647
M7	J1s	4260	89.99	3.33	1.15	0.71	0.31	3.65	0.5	0.94	20.0871	-37.9	-27.9	-27.2	-27.7	7.94118
M8	J1s	4263–4268	87.7	5.86	2.23	1.53	0.62	1.09	0.42	0.9	10.8405	-34.7	-25.9	-25.3	-25.7	7.03529
M11	J1s	4147.5–4155	88.58	3.3	1.01	0.68	0.32	3.6	1.49	0.94	20.5522	-35.2	-25.7	-25.1	-25.6	7.73529
M12	J1s	4232–4238	80.44	6.96	4.14	2.72	0.95	3.25	0.66	0.84	7.24685	-34.1	-27.3	-26.3	-26.6	3.85882
M16	J1s	4038–4044	87.44	5.62	1.77	0.9	0.32	2.69	0.62	0.91	11.8322	-36.5	-26.5	-25	-26.3	5.58824
M17	J1s	4158–4165	91.2	4.02	1.07	0.6	0.24	1.86	0.57	0.94	17.9175	-36.9	-26.9	-25.6	-26.4	6.17647
M171	J1s	4318.6–4627.1	90.45	4.52	1.58	0.98	0.37	1.45	0.4	0.92	14.8279	-36.6	-26.6	-25.6	-26.2	7.05882
M102	J1s	4248–4254	88.13	4.7	1.92	1.21	0.48	2.71	0.52	0.91	13.3127	-36.1	-27.5	-26.4	-26.5	5.36471
M103	J1s	4249–4252	87.65	4.69	1.98	1.43	0.62	2.59	0.58	0.91	13.1409	-36.7	-27.3	-26.6	-27	7.34118
P5	J1s	4243–4257	87.49	4.49	1.86	1.2	0.45	3.25	0.57	0.92	13.778	-41.4	-28	-27	-27.4	10.4588
M3	J1s	4421.4–4499.8	91.91	2.71	0.99	0.68	0.32	2.86	0.03	0.95	24.8405	-33.3	-27.2	-26.1	-26.1	2.86471
M10	J1s	4564–4576	93.3	3.33	1.16	0.84	0.34	0.75	0.02	0.94	20.7795	-35.3	-26.3	-25.9	-26.7	7.82353
M13	J1s	4546–4552	89.23	4.02	1.42	0.89	0.4	2.62	0.14	0.93	16.4026	-33.1	-26	-25.7	-26.2	6.21765
M201	J1s	4547–4551	90.92	3.62	1.22	0.75	0.22	2.62	0.48	0.94	18.7851	-34.1	-24.9	-24.4	-25.1	7.72941
P8	J1s	4363–4368	92.81	2.82	0.98	0.64	0.22	1.25	1.16	0.95	24.4237	-34	-26.2	-26.3	-26.2	8.09412
PC2	K1tg	4260–4276	86.47	6.71	2.57	1.08	0.37	2.8	0	0.89	9.31789	-33.4	-27.2	-26.1	-24.5	2.96471
DD2	J2t	4845.3–4966	83.34	6.54	3.58	1.51	0.25	4.65	0.04	0.88	8.23518	-34.5	-27	-25	-25.8	1.61765
F2	J1s	4944–4953	87.17	4.46	1.86	1.28	0.58	4.35	0	0.91	13.7927	-33.3	-26.8	-27	-27.3	7.08824
